# Supplementary material for: Relationships between genomic dissipation and de novo SNP evolution
Source: PLoS One. 2024 May 16;19(5):e0303257. doi: 10.1371/journal.pone.0303257 (PMC11098520; doi:10.1371/journal.pone.0303257)
Supplement: S1 Table — (XLSX) [file pone.0303257.s002.xlsx]

## Sheet: Essential human genes
Gene Name	Synonymous SNPs (Syn)	Non-synonymous SNPS (NS)	pLOFs	Gene base pairs (bps)	Amino Acids	Exonic bps (Xbps)	Syn/bps	Syn/Xbps	NS/bps	NS/Xbps	pLOFs /bps	pLOFs / Xbps	NS/Syn	pLOFs/Syn
WDR1	215	275	2	42611	606	1818	0.00504565	0.118262	0.00645373	0.151265	4.69362e-05	0.00110011	1.27907	0.00930233
TLN1	535	970	10	35448	2541	7623	0.0150925	0.0701823	0.027364	0.127246	0.000282103	0.00131182	1.81308	0.0186916
PDPK1	76	95	1	65225	556	1668	0.0011652	0.0455635	0.0014565	0.0569544	1.53315e-05	0.00059952	1.25	0.0131579
SOS1	235	473	5	142950	1333	3999	0.00164393	0.0587647	0.00330885	0.11828	3.49773e-05	0.00125031	2.01277	0.0212766
MAPKAP1	111	164	1	269842	522	1566	0.000411352	0.0708812	0.000607763	0.104725	3.70587e-06	0.00063857	1.47748	0.00900901
RICTOR	287	637	9	136490	1708	5124	0.00210272	0.0560109	0.00466701	0.124317	6.59389e-05	0.00175644	2.21951	0.0313589
MTOR	548	731	19	155973	2549	7647	0.00351343	0.0716621	0.00468671	0.095593	0.000121816	0.00248463	1.33394	0.0346715
RPTOR	391	473	3	421553	1335	4005	0.000927523	0.097628	0.00112204	0.118102	7.11654e-06	0.000749064	1.20972	0.00767263
VPS35	141	220	8	33377	796	2388	0.00422447	0.0590452	0.00659137	0.0921273	0.000239686	0.00335008	1.56028	0.0567376
EIF3B	231	327	0	26660	814	2442	0.00866467	0.0945946	0.0122656	0.133907	0	0	1.41558	0
PTPN11	112	171	1	91563	593	1779	0.0012232	0.0629567	0.00186757	0.0961214	1.09214e-05	0.000562114	1.52679	0.00892857
SMG1	736	1372	4	121602	3661	10983	0.00605253	0.0670127	0.0112827	0.12492	3.28942e-05	0.000364199	1.86413	0.00543478
UPF1	337	291	4	36299	1118	3354	0.009284	0.100477	0.00801675	0.0867621	0.000110196	0.00119261	0.863501	0.0118694
UPF2	232	438	2	123149	1272	3816	0.0018839	0.0607966	0.00355667	0.11478	1.62405e-05	0.000524109	1.88793	0.00862069
RAF1	134	234	7	80626	348	1044	0.00166199	0.128352	0.00290229	0.224138	8.68206e-05	0.00670498	1.74627	0.0522388
CASC3	140	339	8	31866	703	2109	0.0043934	0.0663822	0.0106383	0.16074	0.000251051	0.00379327	2.42143	0.0571429
PPP2CA	75	24	1	31809	309	927	0.00235782	0.0809061	0.000754503	0.02589	3.14376e-05	0.00107875	0.32	0.0133333
CCT3	106	276	0	58906	545	1635	0.00179948	0.0648318	0.00468543	0.168807	0	0	2.60377	0
SHOC2	98	153	0	94125	582	1746	0.00104117	0.0561283	0.0016255	0.0876289	0	0	1.56122	0
INTS2	185	459	10	62647	1204	3612	0.00295305	0.0512182	0.00732677	0.127076	0.000159625	0.00276855	2.48108	0.0540541
PPP1CB	52	17	0	51301	327	981	0.00101363	0.0530071	0.000331378	0.0173293	0	0	0.326923	0
INTS6	175	233	2	100188	887	2661	0.00174672	0.0657648	0.00232563	0.0875611	1.99625e-05	0.000751597	1.33143	0.0114286
PPP2R1A	150	123	4	37396	589	1767	0.00401112	0.0848896	0.00328912	0.0696095	0.000106963	0.00226372	0.82	0.0266667
NPLOC4	153	185	1	91583	608	1824	0.00167062	0.0838816	0.00202003	0.101425	1.09191e-05	0.000548246	1.20915	0.00653595
VCP	178	126	1	17186	806	2418	0.0103573	0.0736146	0.00733155	0.0521092	5.81869e-05	0.000413565	0.707865	0.00561798
COPS5	56	50	0	40705	334	1002	0.00137575	0.0558882	0.00122835	0.0499002	0	0	0.892857	0
COPS2	69	48	0	49591	443	1329	0.00139138	0.0519187	0.000967918	0.0361174	0	0	0.695652	0
CUL1	167	93	3	103123	776	2328	0.00161943	0.0717354	0.000901836	0.0399485	2.90915e-05	0.00128866	0.556886	0.0179641
GPS1	195	235	2	6780	527	1581	0.0287611	0.12334	0.0346608	0.14864	0.000294985	0.00126502	1.20513	0.0102564
PSMC3	97	85	3	7674	439	1317	0.0126401	0.0736522	0.0110764	0.0645406	0.00039093	0.0022779	0.876289	0.0309278
CNOT9	50	48	1	28501	299	897	0.00175432	0.0557414	0.00168415	0.0535117	3.50865e-05	0.00111483	0.96	0.02
CUL3	155	145	4	115244	768	2304	0.00134497	0.0672743	0.0012582	0.062934	3.4709e-05	0.00173611	0.935484	0.0258065
KIF11	172	310	2	62108	1056	3168	0.00276937	0.0542929	0.00499131	0.0978535	3.2202e-05	0.000631313	1.80233	0.0116279
CDK1	44	48	0	16522	297	891	0.00266312	0.0493827	0.00290522	0.0538721	0	0	1.09091	0
WEE1	83	153	1	19777	432	1296	0.00419679	0.0640432	0.00773626	0.118056	5.05638e-05	0.000771605	1.84337	0.0120482
DDB1	276	313	8	43146	1140	3420	0.00639688	0.0807018	0.00725444	0.0915205	0.000185417	0.00233918	1.13406	0.0289855
DYNC1H1	1111	1022	11	86265	4646	13938	0.0128789	0.0797101	0.0118472	0.0733247	0.000127514	0.000789209	0.919892	0.00990099
EXOC8	171	294	1	5119	725	2175	0.033405	0.0786207	0.0574331	0.135172	0.000195351	0.00045977	1.7193	0.00584795
ANAPC2	274	371	2	13754	822	2466	0.0199215	0.111111	0.026974	0.150446	0.000145412	0.00081103	1.35401	0.00729927
PLK1	151	241	3	12712	603	1809	0.0118785	0.0834715	0.0189585	0.133223	0.000235997	0.00165837	1.59603	0.0198675
CKAP5	335	722	10	103250	2032	6096	0.00324455	0.0549541	0.00699274	0.118438	9.68523e-05	0.00164042	2.15522	0.0298507
DCTN1	301	642	17	30934	1278	3834	0.00973039	0.0785081	0.0207539	0.167449	0.000549557	0.00443401	2.13289	0.0564784
ESPL1	447	755	9	25345	2120	6360	0.0176366	0.070283	0.0297889	0.118711	0.0003551	0.00141509	1.68904	0.0201342
WAPL	199	383	2	86560	1190	3570	0.00229898	0.0557423	0.00442468	0.107283	2.31054e-05	0.000560224	1.92462	0.0100503
PAFAH1B1	67	81	0	92406	410	1230	0.000725061	0.0544715	0.000876566	0.0658537	0	0	1.20896	0
PDS5A	215	287	7	155094	1337	4011	0.00138626	0.0536026	0.00185049	0.0715532	4.51339e-05	0.0017452	1.33488	0.0325581
LIN9	93	176	4	78721	558	1674	0.00118139	0.0555556	0.00223574	0.105137	5.08124e-05	0.00238949	1.89247	0.0430108
SMC3	215	178	0	36946	1217	3651	0.0058193	0.058888	0.00481784	0.0487538	0	0	0.827907	0
NUP85	149	336	2	30100	656	1968	0.00495017	0.0757114	0.0111628	0.170732	6.64452e-05	0.00101626	2.25503	0.0134228
NUP155	273	670	18	83045	1391	4173	0.00328737	0.0654206	0.00806791	0.160556	0.00021675	0.00431344	2.45421	0.0659341
RAD21	122	204	3	28932	631	1893	0.00421678	0.064448	0.00705102	0.107765	0.000103691	0.00158479	1.67213	0.0245902
NIPBL	496	846	1	189655	2804	8412	0.00261528	0.0589634	0.00446073	0.100571	5.27273e-06	0.000118878	1.70565	0.00201613
TPX2	130	355	4	62535	747	2241	0.00207884	0.0580098	0.00567682	0.158411	6.39642e-05	0.00178492	2.73077	0.0307692
RANBP2	627	1662	11	66331	3224	9672	0.00945259	0.0648263	0.0250562	0.171836	0.000165835	0.0011373	2.65072	0.0175439
KPNB1	235	152	2	24818	897	2691	0.00946893	0.0873281	0.00612459	0.0564846	8.05867e-05	0.000743218	0.646809	0.00851064
RAE1	79	100	1	28202	368	1104	0.00280122	0.071558	0.00354585	0.0905797	3.54585e-05	0.000905797	1.26582	0.0126582
NUP98	351	845	5	126710	1800	5400	0.0027701	0.065	0.00666877	0.156481	3.94602e-05	0.000925926	2.40741	0.014245
GTF3C1	543	950	11	90359	2109	6327	0.00600936	0.0858227	0.0105136	0.15015	0.000121737	0.00173858	1.74954	0.0202578
RAD51	71	81	6	37383	339	1017	0.00189926	0.0698132	0.00216676	0.079646	0.000160501	0.00589971	1.14085	0.084507
REV3L	544	1315	9	184685	3052	9156	0.00294556	0.0594146	0.00712023	0.143622	4.87316e-05	0.000982962	2.41728	0.0165441
SYMPK	355	543	5	47881	1274	3822	0.00741421	0.0928833	0.0113406	0.142072	0.000104426	0.00130822	1.52958	0.0140845
RBBP6	367	809	2	35171	1792	5376	0.0104347	0.0682664	0.0230019	0.150484	5.6865e-05	0.000372024	2.20436	0.00544959
AP2M1	85	46	1	9403	433	1299	0.00903967	0.0654349	0.00489206	0.0354119	0.000106349	0.000769823	0.541176	0.0117647
COPG1	190	400	11	28166	874	2622	0.00674572	0.0724638	0.0142015	0.152555	0.000390542	0.00419527	2.10526	0.0578947
HSPA5	156	152	4	6478	654	1962	0.0240815	0.0795107	0.023464	0.077472	0.000617475	0.00203874	0.974359	0.025641
HSPD1	101	195	2	30157	573	1719	0.00334914	0.0587551	0.00646616	0.113438	6.63196e-05	0.00116347	1.93069	0.019802
RUVBL2	139	178	0	22548	463	1389	0.00616463	0.100072	0.00789427	0.12815	0	0	1.28058	0
YY1	121	97	0	44495	414	1242	0.00271941	0.0974235	0.00218002	0.0780998	0	0	0.801653	0
MYH9	594	820	4	106737	1960	5880	0.00556508	0.10102	0.00768243	0.139456	3.74753e-05	0.000680272	1.38047	0.00673401
NCKAP1	194	291	0	129744	1128	3384	0.00149525	0.0573286	0.00224288	0.0859929	0	0	1.5	0
ACTG1	291	72	6	13877	375	1125	0.02097	0.258667	0.00518844	0.064	0.00043237	0.00533333	0.247423	0.0206186
ACTR3	149	310	18	23750	607	1821	0.00627368	0.0818232	0.0130526	0.170236	0.000757895	0.00988468	2.08054	0.120805
INO80	331	577	3	137475	1556	4668	0.00240771	0.0709083	0.00419713	0.123608	2.18221e-05	0.000642674	1.7432	0.00906344
TRRAP	1038	1191	6	135311	3859	11577	0.00767122	0.0896605	0.00880195	0.102876	4.43423e-05	0.000518269	1.1474	0.00578035
ACTL6A	75	110	2	25529	429	1287	0.00293784	0.0582751	0.00430883	0.0854701	7.83423e-05	0.001554	1.46667	0.0266667
CHAF1A	269	458	1	42357	956	2868	0.00635078	0.0937936	0.0108129	0.159693	2.36088e-05	0.000348675	1.7026	0.00371747
SP1	186	359	0	36271	778	2334	0.00512806	0.0796915	0.00989771	0.153813	0	0	1.93011	0
SAP130	232	410	3	86904	1083	3249	0.00266961	0.0714066	0.00471785	0.126193	3.45209e-05	0.000923361	1.76724	0.012931
SMARCA5	163	198	1	44024	1052	3156	0.00370253	0.0516477	0.00449755	0.0627376	2.27149e-05	0.000316857	1.21472	0.00613497
DNMT1	408	537	7	97942	1616	4848	0.00416573	0.0841584	0.00548284	0.110767	7.14709e-05	0.00144389	1.31618	0.0171569
MED1	271	661	2	47002	1581	4743	0.00576571	0.0571368	0.0140632	0.139363	4.25514e-05	0.000421674	2.43911	0.00738007
MED12	314	343	2	23898	2177	6531	0.0131392	0.0480784	0.0143527	0.0525188	8.3689e-05	0.000306232	1.09236	0.00636943
NRBP1	97	129	1	14470	535	1605	0.00670352	0.0604361	0.008915	0.0803738	6.91085e-05	0.000623053	1.3299	0.0103093
HMGCR	147	262	6	25776	888	2664	0.00570298	0.0551802	0.0101645	0.0983483	0.000232775	0.00225225	1.78231	0.0408163
BRD4	426	519	0	95710	1362	4086	0.00445095	0.104258	0.00542263	0.127019	0	0	1.21831	0
NRF1	110	83	1	145368	503	1509	0.0007567	0.072896	0.000570965	0.0550033	6.87909e-06	0.000662691	0.754545	0.00909091
ZBTB17	207	289	6	34264	803	2409	0.00604133	0.0859278	0.00843451	0.119967	0.000175111	0.00249066	1.39614	0.0289855
BPTF	547	1067	7	158855	2903	8709	0.00344339	0.0628086	0.00671682	0.122517	4.40653e-05	0.000803766	1.95064	0.0127971
PPRC1	382	898	4	17296	1664	4992	0.022086	0.0765224	0.0519195	0.179888	0.000231267	0.000801282	2.35079	0.0104712
GABPA	92	108	2	37891	454	1362	0.00242802	0.0675477	0.00285028	0.0792952	5.2783e-05	0.00146843	1.17391	0.0217391
ATP5A1	126	205	1	20191	503	1509	0.0062404	0.083499	0.010153	0.135852	4.9527e-05	0.000662691	1.62698	0.00793651
ATP5B	92	150	2	7840	529	1587	0.0117347	0.057971	0.0191327	0.094518	0.000255102	0.00126024	1.63043	0.0217391
TRIM28	260	329	0	6632	835	2505	0.0392039	0.103792	0.049608	0.131337	0	0	1.26538	0
ACTB	190	14	0	36634	375	1125	0.00518644	0.168889	0.000382159	0.0124444	0	0	0.0736842	0
SRF	108	131	1	10207	508	1524	0.010581	0.0708661	0.0128343	0.085958	9.7972e-05	0.000656168	1.21296	0.00925926
SIN3A	262	386	1	86464	1273	3819	0.00303016	0.0686043	0.00446429	0.101074	1.15655e-05	0.000261849	1.47328	0.00381679
SMARCA4	511	423	1	104474	1647	4941	0.00489117	0.10342	0.00404885	0.0856102	9.57176e-06	0.000202388	0.827789	0.00195695
SMARCB1	99	74	1	47554	385	1155	0.00208184	0.0857143	0.00155613	0.0640693	2.10287e-05	0.000865801	0.747475	0.010101
CHD4	400	504	10	37394	1912	5736	0.0106969	0.069735	0.0134781	0.0878661	0.000267423	0.00174338	1.26	0.025
PRMT5	123	210	1	9075	637	1911	0.0135537	0.0643642	0.0231405	0.10989	0.000110193	0.000523286	1.70732	0.00813008
GTF2A1	57	106	2	45926	376	1128	0.00124113	0.0505319	0.00230806	0.0939716	4.35483e-05	0.00177305	1.85965	0.0350877
SFPQ	172	187	1	16771	707	2121	0.0102558	0.0810938	0.0111502	0.088166	5.96267e-05	0.000471476	1.08721	0.00581395
POLR1B	236	423	6	35144	1135	3405	0.00671523	0.0693098	0.0120362	0.124229	0.000170726	0.00176211	1.79237	0.0254237
PKM	124	221	4	32795	531	1593	0.00378106	0.0778406	0.00673883	0.138732	0.00012197	0.00251099	1.78226	0.0322581
G6PD	113	174	2	16182	545	1635	0.00698307	0.0691131	0.0107527	0.106422	0.000123594	0.00122324	1.53982	0.0176991
PRMT1	114	81	0	13244	353	1059	0.00860767	0.107649	0.00611598	0.0764873	0	0	0.710526	0
POLR2A	625	512	7	30249	1970	5910	0.0206618	0.105753	0.0169262	0.0866328	0.000231413	0.00118443	0.8192	0.0112
CTCF	171	174	1	76777	727	2181	0.00222723	0.0784044	0.0022663	0.0797799	1.30247e-05	0.000458505	1.01754	0.00584795
DGCR8	202	301	3	31646	773	2319	0.00638311	0.0871065	0.00951147	0.129797	9.47987e-05	0.00129366	1.4901	0.0148515
DROSHA	253	469	20	131700	1374	4122	0.00192103	0.061378	0.00356112	0.11378	0.00015186	0.00485201	1.85375	0.0790514
SRSF3	42	18	0	11233	164	492	0.00373898	0.0853659	0.00160242	0.0365854	0	0	0.428571	0
SRSF1	59	22	0	3987	201	603	0.0147981	0.0978441	0.00551793	0.0364842	0	0	0.372881	0
SRSF7	60	55	2	7896	238	714	0.00759878	0.0840336	0.00696555	0.0770308	0.000253293	0.00280112	0.916667	0.0333333
HNRNPU	214	253	1	13377	806	2418	0.0159976	0.0885029	0.0189131	0.104632	7.47552e-05	0.000413565	1.18224	0.0046729
CTR9	241	337	4	28757	1173	3519	0.00838057	0.0684854	0.0117189	0.0957658	0.000139097	0.00113669	1.39834	0.0165975
CDC73	103	119	3	131885	531	1593	0.000780983	0.0646579	0.000902301	0.0747018	2.27471e-05	0.00188324	1.15534	0.0291262
RTF1	118	109	1	75156	710	2130	0.00157007	0.0553991	0.00145032	0.0511737	1.33057e-05	0.000469484	0.923729	0.00847458
TOP1	127	156	0	95670	765	2295	0.00132748	0.0553377	0.00163061	0.0679739	0	0	1.22835	0
SSRP1	134	189	5	9893	709	2127	0.0135449	0.0629995	0.0191044	0.0888575	0.000505408	0.00235073	1.41045	0.0373134
MEN1	153	200	1	7785	615	1845	0.0196532	0.0829268	0.0256904	0.108401	0.000128452	0.000542005	1.30719	0.00653595
SETD1A	579	922	4	27823	1707	5121	0.0208101	0.113064	0.0331381	0.180043	0.000143766	0.000781097	1.5924	0.00690846
KMT2D	1365	2541	15	40800	5537	16611	0.0334559	0.0821745	0.0622794	0.152971	0.000367647	0.000903016	1.86154	0.010989
HNRNPL	197	144	2	15960	589	1767	0.0123434	0.111488	0.00902256	0.0814941	0.000125313	0.00113186	0.730964	0.0101523
SF3B1	232	141	1	45308	1304	3912	0.00512051	0.0593047	0.00311203	0.0360429	2.20712e-05	0.000255624	0.607759	0.00431034
SF3A1	177	203	6	24960	793	2379	0.00709135	0.074401	0.00813301	0.08533	0.000240385	0.00252207	1.14689	0.0338983
XAB2	280	471	9	10041	855	2565	0.0278857	0.109162	0.0469077	0.183626	0.000896325	0.00350877	1.68214	0.0321429
SNRNP200	436	610	4	31224	2136	6408	0.0139636	0.06804	0.0195363	0.0951935	0.000128107	0.00062422	1.39908	0.00917431
DHX9	255	264	3	48383	1270	3810	0.00527045	0.0669291	0.00545646	0.0692913	6.20052e-05	0.000787402	1.03529	0.0117647
ILF3	294	384	1	38157	898	2694	0.00770501	0.109131	0.0100637	0.142539	2.62075e-05	0.000371195	1.30612	0.00340136
PRPF19	108	120	0	15859	504	1512	0.00681001	0.0714286	0.00756668	0.0793651	0	0	1.11111	0
RBM39	85	90	3	38704	524	1572	0.00219616	0.0540712	0.00232534	0.0572519	7.75114e-05	0.0019084	1.05882	0.0352941
EEF2	387	235	2	9414	858	2574	0.041109	0.15035	0.0249628	0.0912976	0.00021245	0.000777001	0.607235	0.00516796
PRPF3	122	160	0	31747	683	2049	0.00384288	0.0595412	0.00503985	0.0780869	0	0	1.31148	0
XRCC5	120	233	2	98840	732	2196	0.00121408	0.0546448	0.00235735	0.106102	2.02347e-05	0.000910747	1.94167	0.0166667
UBR4	1142	2000	16	135771	5183	15549	0.00841122	0.0734452	0.0147307	0.128626	0.000117845	0.00102901	1.75131	0.0140105
SF1	152	151	1	14181	639	1917	0.0107186	0.0792906	0.0106481	0.0787689	7.05169e-05	0.000521648	0.993421	0.00657895
DDX5	162	200	0	8584	614	1842	0.0188723	0.0879479	0.0232992	0.108578	0	0	1.23457	0
DICER1	370	626	8	71783	1922	5766	0.00515442	0.0641693	0.00872073	0.108567	0.000111447	0.00138744	1.69189	0.0216216
AGO2	225	162	1	104455	859	2577	0.00215404	0.0873108	0.00155091	0.0628638	9.5735e-06	0.000388048	0.72	0.00444444
SRRT	266	383	10	13553	875	2625	0.0196267	0.101333	0.0282594	0.145905	0.000737844	0.00380952	1.43985	0.037594

## Sheet: Largest human genes
Gene Name	Synonymous SNPs (Syn)	Non-synonymous SNPS (NS)	pLOFs	Gene base pairs (bps)	Amino Acids	Exonic bps (Xbps)	Syn/bps	Syn / Xbps	NS / bps	NS / Xbps	pLOFs / bps	pLOFs / Xbps	NS/Syn	pLOFs/Syn
CNTNAP2	332	772	27	2304638	1331	3993	0.000144057	0.0831455	0.000334977	0.193338	1.17155e-05	0.00676183	2.3253	0.0813253
PTPRD	536	1058	5	2298478	1912	5736	0.000233198	0.0934449	0.000460305	0.184449	2.17535e-06	0.000871688	1.97388	0.00932836
DMD	574	1568	17	2241765	3685	11055	0.000256048	0.0519222	0.000699449	0.141836	7.58331e-06	0.00153777	2.73171	0.0296167
DLG2	182	400	13	2172912	870	2610	8.37586e-05	0.0697318	0.000184085	0.153257	5.98275e-06	0.00498084	2.1978	0.0714286
CSMD1	1395	2787	27	2059620	3564	10692	0.000677309	0.130471	0.00135316	0.260662	1.31092e-05	0.00252525	1.99785	0.0193548
MACROD2	72	196	6	2057828	425	1275	3.49883e-05	0.0564706	9.52461e-05	0.153725	2.9157e-06	0.00470588	2.72222	0.0833333
EYS	513	1441	83	1987243	3144	9432	0.000258147	0.0543893	0.000725125	0.152778	4.17664e-05	0.00879983	2.80897	0.161793
LRP1B	936	2148	63	1900279	4599	13797	0.000492559	0.0678408	0.00113036	0.155686	3.3153e-05	0.00456621	2.29487	0.0673077
CTNNA3	184	565	26	1783652	895	2685	0.000103159	0.0685289	0.000316766	0.210428	1.45768e-05	0.00968343	3.07065	0.141304
A2BP1 (RBFOX1)	175	271	4	1694246	395	1185	0.000103291	0.147679	0.000159953	0.228692	2.36093e-06	0.00337553	1.54857	0.0228571
FHIT	43	120	4	1502098	147	441	2.86266e-05	0.0975057	7.98883e-05	0.272109	2.66294e-06	0.00907029	2.7907	0.0930233
AGBL4	85	208	14	1491059	503	1509	5.70065e-05	0.0563287	0.000139498	0.13784	9.3893e-06	0.00927767	2.44706	0.164706
FAM190A (CCSER1)	170	397	12	1474379	900	2700	0.000115303	0.062963	0.000269266	0.147037	8.13902e-06	0.00444444	2.33529	0.0705882
GPC5	143	351	18	1468562	572	1716	9.73742e-05	0.0833333	0.000239009	0.204545	1.22569e-05	0.0104895	2.45455	0.125874
GRID2	229	527	4	1470158	1007	3021	0.000155766	0.0758027	0.000358465	0.174446	2.7208e-06	0.00132406	2.30131	0.0174672
NRXN3	243	409	1	1622029	432	1296	0.000149812	0.1875	0.000252153	0.315586	6.16512e-07	0.000771605	1.68313	0.00411523
MAGI2	291	632	9	1436498	1455	4365	0.000202576	0.0666667	0.000439959	0.144788	6.26524e-06	0.00206186	2.17182	0.0309278
DPP10	146	335	4	1403453	796	2388	0.000104029	0.061139	0.000238697	0.140285	2.85011e-06	0.00167504	2.29452	0.0273973
IL1RAPL1	97	140	1	1369325	696	2088	7.08378e-05	0.0464559	0.00010224	0.0670498	7.30287e-07	0.000478927	1.4433	0.0103093
CNTN5	241	599	18	1337934	1100	3300	0.000180128	0.0730303	0.000447705	0.181515	1.34536e-05	0.00545455	2.48548	0.0746888
PRKG1	150	211	4	1307166	686	2058	0.000114752	0.0728863	0.000161418	0.102527	3.06006e-06	0.00194363	1.40667	0.0266667
DAB1	110	245	2	1551956	555	1665	7.08783e-05	0.0660661	0.000157865	0.147147	1.2887e-06	0.0012012	2.22727	0.0181818
ANKS1B	239	432	7	1258198	1248	3744	0.000189954	0.0638355	0.000343348	0.115385	5.56351e-06	0.00186966	1.80753	0.0292887
GALNTL6	130	234	19	1229306	601	1803	0.000105751	0.0721021	0.000190351	0.129784	1.54559e-05	0.010538	1.8	0.146154
KCNIP4	49	94	2	1220184	225	675	4.01579e-05	0.0725926	7.70376e-05	0.139259	1.6391e-06	0.00296296	1.91837	0.0408163
CSMD3	760	1813	46	1214172	3707	11121	0.000625941	0.0683392	0.0014932	0.163025	3.78859e-05	0.00413632	2.38553	0.0605263
IL1RAPL2	88	157	2	1200827	686	2058	7.32828e-05	0.04276	0.000130743	0.0762877	1.66552e-06	0.000971817	1.78409	0.0227273
AUTS2	362	617	7	1194150	1259	3777	0.000303144	0.0958433	0.000516686	0.163357	5.86191e-06	0.00185332	1.70442	0.019337
DCC	335	752	15	1191243	1447	4341	0.000281219	0.0771712	0.000631273	0.173232	1.25919e-05	0.00345543	2.24478	0.0447761
GPC6	136	276	6	1180561	555	1665	0.000115199	0.0816817	0.000233787	0.165766	5.08233e-06	0.0036036	2.02941	0.0441176
CDH13	268	480	11	1169797	713	2139	0.0002291	0.125292	0.000410328	0.224404	9.40334e-06	0.00514259	1.79104	0.0410448
ERBB4	300	576	12	1163120	1308	3924	0.000257927	0.0764526	0.00049522	0.146789	1.03171e-05	0.0030581	1.92	0.04
SGCZ	103	201	15	1148476	312	936	8.96841e-05	0.110043	0.000175015	0.214744	1.30608e-05	0.0160256	1.95146	0.145631
ACCN1 (ASIC2)	113	217	1	1161879	563	1689	9.72563e-05	0.0669035	0.000186766	0.128478	8.60675e-07	0.000592066	1.92035	0.00884956
CTNNA2	221	306	10	1463549	905	2715	0.000151003	0.0813996	0.000209081	0.112707	6.83271e-06	0.00368324	1.38462	0.0452489
SPAG16	128	374	45	1126113	631	1893	0.000113665	0.0676175	0.000332116	0.19757	3.99605e-05	0.0237718	2.92188	0.351562
NRG1	129	343	3	1125647	645	1935	0.000114601	0.0666667	0.000304714	0.177261	2.66513e-06	0.00155039	2.65891	0.0232558
OPCML	96	133	4	1117544	345	1035	8.59027e-05	0.0927536	0.000119011	0.128502	3.57928e-06	0.00386473	1.38542	0.0416667
PTPRT	353	612	8	1117219	1460	4380	0.000315963	0.0805936	0.000547789	0.139726	7.16064e-06	0.00182648	1.73371	0.0226629
NRXN1	451	681	10	1114032	1547	4641	0.000404836	0.0971773	0.000611293	0.146736	8.9764e-06	0.00215471	1.50998	0.0221729
WWOX	170	435	22	1113255	414	1242	0.000152705	0.136876	0.000390746	0.350242	1.97619e-05	0.0177134	2.55882	0.129412
NRG3	171	385	8	1111866	499	1497	0.000153796	0.114228	0.000346265	0.257181	7.19511e-06	0.00534402	2.25146	0.0467836
CDH12	186	393	12	1102950	794	2382	0.000168639	0.0780856	0.000356317	0.164987	1.08799e-05	0.00503778	2.1129	0.0645161
DPP6	211	324	11	1131814	801	2403	0.000186426	0.0878069	0.000286266	0.134831	9.71891e-06	0.00457761	1.53555	0.0521327
PARD3B	240	688	29	1074371	1143	3429	0.000223387	0.0699913	0.000640375	0.200642	2.69925e-05	0.00845728	2.86667	0.120833
PTPRN2	292	630	20	1048731	986	2958	0.000278432	0.0987153	0.000600726	0.212982	1.90707e-05	0.00676133	2.15753	0.0684932
NKAIN2	44	88	5	1021518	208	624	4.30732e-05	0.0705128	8.61463e-05	0.141026	4.89468e-06	0.00801282	2	0.113636

## Sheet: Random genes
Gene Name	Synonymous SNPs (Syn)	Non-synonymous SNPs (NS)	pLOFs	Gene base pairs (bps)	Amino Acids	Exonic bps (Xbps)	Syn / bps	Syn / Xbps	NS / bps	NS / Xbps	pLOFs / bps	pLOFs / Xbps	NS/Syn	pLOFs / Syn
ADAM2	147	413	36	94555	735	2205	0.00155465	0.0666667	0.00436783	0.187302	0.000380731	0.0163265	2.80952	0.244898
ABCC8	409	752	51	84018	1581	4743	0.004868	0.0862323	0.00895046	0.158549	0.000607013	0.0107527	1.83863	0.124694
ANKIB1	154	356	5	155151	1089	3267	0.000992581	0.047138	0.00229454	0.108968	3.22267e-05	0.00153046	2.31169	0.0324675
ANKRD27	257	602	51	79591	1050	3150	0.00322901	0.0815873	0.00756367	0.191111	0.000640776	0.0161905	2.34241	0.198444
AP3B2	253	413	11	50643	1082	3246	0.00499575	0.0779421	0.00815513	0.127234	0.000217207	0.00338879	1.63241	0.0434783
ARHGAP33	310	576	14	14291	1123	3369	0.021692	0.0920154	0.0403051	0.170971	0.000979638	0.00415554	1.85806	0.0451613
ARHGEF10	471	1013	54	134666	1344	4032	0.00349754	0.116815	0.00752231	0.25124	0.000400992	0.0133929	2.15074	0.11465
ARID1B	507	961	4	432851	2249	6747	0.0011713	0.0751445	0.00222016	0.142434	9.24106e-06	0.000592856	1.89546	0.00788955
ATXN3	52	136	7	48070	361	1083	0.00108176	0.0480148	0.00282921	0.125577	0.000145621	0.00646353	2.61538	0.134615
BLOC1S6	32	64	12	28877	172	516	0.00110815	0.0620155	0.0022163	0.124031	0.000415556	0.0232558	2	0.375
BNIP3L	54	84	3	122739	219	657	0.000439958	0.0821918	0.000684379	0.127854	2.44421e-05	0.00456621	1.55556	0.0555556
BRF2	108	253	20	6637	419	1257	0.0162724	0.0859189	0.0381196	0.201273	0.00301341	0.0159109	2.34259	0.185185
CALCR	102	263	18	150244	508	1524	0.000678896	0.0669291	0.00175049	0.172572	0.000119805	0.011811	2.57843	0.176471
CCDC124	55	133	2	10976	223	669	0.00501093	0.0822123	0.0121173	0.198804	0.000182216	0.00298954	2.41818	0.0363636
CD79A	53	100	2	4250	226	678	0.0124706	0.0781711	0.0235294	0.147493	0.000470588	0.00294985	1.88679	0.0377358
CDKL3	75	245	21	165434	592	1776	0.000453353	0.0422297	0.00148095	0.13795	0.000126939	0.0118243	3.26667	0.28
CDON	278	705	33	107540	1287	3861	0.00258508	0.0720021	0.0065557	0.182595	0.000306863	0.00854701	2.53597	0.118705
CFTR	256	996	84	250188	1480	4440	0.00102323	0.0576577	0.00398101	0.224324	0.000335748	0.0189189	3.89062	0.328125
CPQ	92	221	21	504428	472	1416	0.000182385	0.0649718	0.00043812	0.156073	4.16313e-05	0.0148305	2.40217	0.228261
CSPP1	218	604	55	133838	1221	3663	0.00162883	0.0595141	0.00451292	0.164892	0.000410945	0.015015	2.77064	0.252294
CYP51A1	95	239	14	30802	509	1527	0.00308422	0.0622135	0.00775924	0.156516	0.000454516	0.0091683	2.51579	0.147368
DAZAP1	115	100	0	28152	378	1134	0.00408497	0.101411	0.00355215	0.0881834	0	0	0.869565	0
DLG1	139	403	10	256741	926	2778	0.000541402	0.050036	0.00156968	0.145068	3.89498e-05	0.00359971	2.89928	0.0719424
DPM1	65	129	9	23689	260	780	0.00274389	0.0833333	0.00544557	0.165385	0.000379923	0.0115385	1.98462	0.138462
ELN	194	427	29	42119	724	2172	0.004606	0.0893186	0.0101379	0.196593	0.000688525	0.0133517	2.20103	0.149485
FAM120A	252	410	3	114394	1118	3354	0.00220291	0.0751342	0.0035841	0.122242	2.62252e-05	0.000894454	1.62698	0.0119048
FAM50A	54	44	1	6530	339	1017	0.00826953	0.0530973	0.00673813	0.0432645	0.000153139	0.000983284	0.814815	0.0185185
FBXL3	84	111	1	34591	428	1284	0.00242838	0.0654206	0.00320893	0.0864486	2.89093e-05	0.000778816	1.32143	0.0119048
FGFR2	205	323	6	120125	821	2463	0.00170656	0.0832318	0.00268887	0.131141	4.9948e-05	0.00243605	1.57561	0.0292683
FGR	112	189	6	23214	529	1587	0.00482467	0.0705734	0.00814164	0.119093	0.000258465	0.00378072	1.6875	0.0535714
FOXP3	59	109	0	14392	431	1293	0.0040995	0.0456303	0.00757365	0.0843001	0	0	1.84746	0
GDE1	58	155	10	20453	331	993	0.00283577	0.0584089	0.00757835	0.156093	0.000488926	0.0100705	2.67241	0.172414
GGA2	136	327	17	58454	613	1839	0.00232662	0.0739532	0.00559414	0.177814	0.000290827	0.00924415	2.40441	0.125
GGNBP2	122	204	0	45542	697	2091	0.00267885	0.0583453	0.00447938	0.097561	0	0	1.67213	0
GUCA1A	50	111	6	24651	201	603	0.00202832	0.0829187	0.00450286	0.18408	0.000243398	0.00995025	2.22	0.12
HEBP2	37	95	7	18667	205	615	0.00198211	0.0601626	0.00508919	0.154472	0.000374993	0.0113821	2.56757	0.189189
HERPUD1	77	187	1	11839	391	1173	0.00650393	0.0656436	0.0157953	0.15942	8.44666e-05	0.000852515	2.42857	0.012987
HNRNPUL1	184	313	4	45103	856	2568	0.00407955	0.0716511	0.00693967	0.121885	8.86859e-05	0.00155763	1.70109	0.0217391
JKAMP	55	108	5	20968	325	975	0.00262304	0.0564103	0.00515071	0.110769	0.000238459	0.00512821	1.96364	0.0909091
KAT8	104	118	6	15640	458	1374	0.00664962	0.0756914	0.00754476	0.0858806	0.000383632	0.00436681	1.13462	0.0576923
KATNIP	417	987	57	230237	1618	4854	0.00181118	0.0859085	0.00428689	0.203337	0.000247571	0.0117429	2.36691	0.136691
KDM4A	201	351	4	55358	1064	3192	0.00363091	0.0629699	0.00634055	0.109962	7.22569e-05	0.00125313	1.74627	0.0199005
KIAA0100	516	986	38	31015	2235	6705	0.0166371	0.0769575	0.0317911	0.147054	0.00122521	0.00566741	1.91085	0.0736434
KNOP1	101	252	12	14656	458	1374	0.00689138	0.073508	0.0171943	0.183406	0.000818777	0.00873362	2.49505	0.118812
KRT33A	118	294	23	4721	404	1212	0.0249947	0.0973597	0.0622749	0.242574	0.00487185	0.0189769	2.49153	0.194915
LAMC2	234	627	30	58663	1193	3579	0.00398889	0.0653814	0.0106882	0.175189	0.000511396	0.00838223	2.67949	0.128205
LIMA1	150	316	21	107759	457	1371	0.001392	0.109409	0.00293247	0.230489	0.000194879	0.0153173	2.10667	0.14
LMO3	32	41	1	62222	145	435	0.000514288	0.0735632	0.000658931	0.0942529	1.60715e-05	0.00229885	1.28125	0.03125
MAP4K1	190	279	9	31242	833	2499	0.00608156	0.0760304	0.00893029	0.111645	0.000288074	0.00360144	1.46842	0.0473684
MARK4	205	312	4	225996	688	2064	0.000907096	0.0993217	0.00138056	0.151163	1.76994e-05	0.00193798	1.52195	0.0195122
MCM4	209	498	14	17976	863	2589	0.0116266	0.0807261	0.0277036	0.192352	0.000778816	0.00540749	2.38278	0.0669856
MTFMT	76	214	14	27133	389	1167	0.00280102	0.0651243	0.00788707	0.183376	0.000515977	0.0119966	2.81579	0.184211
NBN	145	344	30	69893	754	2262	0.0020746	0.0641026	0.00492181	0.152078	0.000429228	0.0132626	2.37241	0.206897
NDUFAB1	34	82	1	15355	156	468	0.00221426	0.0726496	0.00534028	0.175214	6.51254e-05	0.00213675	2.41176	0.0294118
NFE2L3	195	512	17	34886	694	2082	0.00558963	0.0936599	0.0146764	0.245917	0.000487301	0.00816523	2.62564	0.0871795
NOS2	253	534	33	43734	1153	3459	0.00578497	0.0731425	0.0122102	0.15438	0.000754562	0.00954033	2.11067	0.130435
OIP5	61	171	10	23354	229	687	0.00261197	0.0887918	0.00732209	0.248908	0.000428192	0.014556	2.80328	0.163934
OVOL3	52	142	6	2510	251	753	0.0207171	0.0690571	0.0565737	0.188579	0.00239044	0.00796813	2.73077	0.115385
PAX6	100	120	1	33170	436	1308	0.00301477	0.0764526	0.00361773	0.0917431	3.01477e-05	0.000764526	1.2	0.01
PDK4	92	208	19	12993	411	1233	0.00708074	0.0746148	0.0160086	0.168694	0.00146233	0.0154096	2.26087	0.206522
PNLPA4	45	101	5	29493	253	759	0.00152579	0.0592885	0.00342454	0.13307	0.000169532	0.00658762	2.24444	0.111111
PRSS21	78	224	12	9142	312	936	0.00853205	0.0833333	0.0245023	0.239316	0.00131262	0.0128205	2.87179	0.153846
QKI	83	77	3	164597	341	1023	0.000504262	0.0811339	0.000467809	0.0752688	1.82263e-05	0.00293255	0.927711	0.0361446
QPRT	96	148	5	35421	297	891	0.00271026	0.107744	0.00417831	0.166105	0.000141159	0.00561167	1.54167	0.0520833
QSER1	282	750	8	100139	1735	5205	0.00281609	0.0541787	0.00748959	0.144092	7.9889e-05	0.00153698	2.65957	0.0283688
RAB11A	43	27	0	165938	216	648	0.000259133	0.066358	0.000162711	0.0416667	0	0	0.627907	0
RAD52	100	222	19	77977	418	1254	0.00128243	0.0797448	0.00284699	0.177033	0.000243662	0.0151515	2.22	0.19
RASL12	67	132	6	23350	266	798	0.00286938	0.0839599	0.0056531	0.165414	0.000256959	0.0075188	1.97015	0.0895522
REX1BD	45	82	6	3652	201	603	0.012322	0.0746269	0.0224535	0.135987	0.00164294	0.00995025	1.82222	0.133333
RHBDF1	243	481	29	18297	855	2565	0.0132809	0.0947368	0.0262885	0.187524	0.00158496	0.011306	1.97942	0.119342
RNF40	233	439	8	14563	1001	3003	0.0159995	0.0775891	0.0301449	0.146187	0.000549337	0.002664	1.88412	0.0343348
RP1	390	1169	30	14768	2156	6468	0.0264085	0.0602968	0.0791576	0.180736	0.00203142	0.00463822	2.99744	0.0769231
RSF1	259	620	0	161023	1441	4323	0.00160847	0.0599121	0.00385038	0.143419	0	0	2.39382	0
SALL1	331	687	2	15393	1227	3681	0.0215033	0.0899212	0.0446307	0.186634	0.000129929	0.000543331	2.07553	0.0060423
SCYL3	136	332	8	44637	688	2064	0.0030468	0.0658915	0.00743778	0.160853	0.000179224	0.00387597	2.44118	0.0588235
SKAP2	63	133	9	328178	359	1077	0.000191969	0.0584958	0.000405268	0.123491	2.74241e-05	0.00835655	2.11111	0.142857
SLC22A16	137	347	34	51955	577	1731	0.0026369	0.079145	0.00667886	0.200462	0.000654412	0.0196418	2.53285	0.248175
SLC30A4	75	190	5	43197	429	1287	0.00173623	0.0582751	0.00439845	0.14763	0.000115749	0.003885	2.53333	0.0666667
SLC4A1	241	426	8	19757	911	2733	0.0121982	0.0881815	0.021562	0.155873	0.00040492	0.00292719	1.76763	0.033195
SNX29	309	609	23	597553	813	2439	0.000517109	0.126691	0.00101916	0.249692	3.84903e-05	0.00943009	1.97087	0.0744337
ST7	108	145	4	276866	585	1755	0.00039008	0.0615385	0.000523719	0.0826211	1.44474e-05	0.0022792	1.34259	0.037037
TAF11	37	87	3	10312	211	633	0.00358805	0.0584518	0.00843677	0.137441	0.000290923	0.00473934	2.35135	0.0810811
TNMD	42	93	6	15084	317	951	0.00278441	0.044164	0.00616547	0.0977918	0.000397772	0.00630915	2.21429	0.142857
TRIM35	155	295	9	26433	493	1479	0.00586388	0.104801	0.0111603	0.199459	0.000340483	0.00608519	1.90323	0.0580645
TRPA1	222	592	55	55701	1119	3357	0.00398557	0.0661305	0.0106282	0.176348	0.000987415	0.0163837	2.66667	0.247748
TSPAN6	34	66	3	11322	245	735	0.003003	0.0462585	0.00582936	0.0897959	0.000264971	0.00408163	1.94118	0.0882353
UPP2	70	193	7	259453	374	1122	0.000269798	0.0623886	0.000743873	0.172014	2.69798e-05	0.00623886	2.75714	0.1
UQCRC1	131	275	8	11975	480	1440	0.0109395	0.0909722	0.0229645	0.190972	0.000668058	0.00555556	2.09924	0.0610687
URI1	113	293	13	92061	535	1605	0.00122745	0.070405	0.00318267	0.182555	0.000141211	0.00809969	2.59292	0.115044
USH1C	241	583	36	50522	899	2697	0.0047702	0.0893585	0.0115395	0.216166	0.000712561	0.0133482	2.41909	0.149378
USP31	319	595	13	87865	1352	4056	0.00363057	0.0786489	0.00677175	0.146696	0.000147954	0.00320513	1.8652	0.0407524
VASH1	81	161	3	20823	365	1095	0.00388993	0.0739726	0.00773183	0.147032	0.000144071	0.00273973	1.98765	0.037037
VMP1	64	126	3	135064	406	1218	0.000473849	0.0525452	0.000932891	0.103448	2.22117e-05	0.00246305	1.96875	0.046875
VPS35L	239	562	26	151554	1052	3156	0.001577	0.0757288	0.00370825	0.178074	0.000171556	0.00823828	2.35146	0.108787
WDR37	138	205	6	82760	494	1482	0.00166747	0.0931174	0.00247704	0.138327	7.24988e-05	0.00404858	1.48551	0.0434783
XYLT1	258	508	7	369113	959	2877	0.000698973	0.0896767	0.00137627	0.176573	1.89644e-05	0.00243309	1.96899	0.0271318
YBX2	67	138	0	6364	364	1092	0.010528	0.0613553	0.0216845	0.126374	0	0	2.0597	0
YKT6	41	84	3	13327	198	594	0.00307646	0.0690236	0.00630299	0.141414	0.000225107	0.00505051	2.04878	0.0731707
ZFAND1	52	132	13	31570	268	804	0.00164713	0.0646766	0.00418118	0.164179	0.000411783	0.0161692	2.53846	0.25
ZMYND10	82	208	15	5743	440	1320	0.0142783	0.0621212	0.036218	0.157576	0.00261188	0.0113636	2.53659	0.182927
ZNF263	158	392	19	37659	683	2049	0.00419554	0.0771108	0.0104092	0.191313	0.000504527	0.00927282	2.48101	0.120253
